# Supplementary material for: Coenzyme A protects against ferroptosis via CoAlation of mitochondrial thioredoxin reductase
Source: J Clin Invest. 2025 Jul 22;135(19):e190215. doi: 10.1172/JCI190215 (PMC12483566; doi:10.1172/JCI190215)
Supplement: Supporting data values [file jci-135-190215-s019.xlsx]

## Sheet: 1A
H2O	0.00543	0.00696	0.0105
CoA 30 μM	0.0231	0.0282	0.025
CoA 100 μM	0.0404	0.0448	0.0338

## Sheet: 1B
H2O	0.0248	0.0252	0.021
CoA 30 μM	0.0427	0.0801	0.0709
CoA 100 μM	0.135	0.133	0.0835

## Sheet: 1C
	DMSO			DFO			Fer-1			Lipro			Trolox			CoA
0	96.5987	100.332	103.07	95.2844	103.816	100.9	98.0888	100.951	100.96	100.496	97.1468	102.357	96.3342	98.3924	105.273	95.7835	96.1611	108.055
0.6	91.9075	93.1853	99.857	100.583	97.3711	98.6804	92.2493	96.3396	93.4154	92.9428	96.8351	93.4594	91.8083	106.021	106.082	112.587	113.153	109.125
1.2	86.7691	88.9595	89.5345	93.3101	93.1465	93.8318	90.0318	93.8659	95.8714	98.6343	92.7023	87.4028	89.5044	98.9248	108.898	115.796	107.3	114.695
2.5	42.5312	55.5735	61.9075	89.5561	92.3077	93.034	92.6998	87.8409	91.2686	86.7258	86.5655	79.9566	78.8245	89.0539	98.761	117.621	115.261	118.848
5	27.3532	31.1682	32.7928	87.2034	82.856	87.4182	83.3971	79.8103	85.1994	81.5955	77.1332	73.419	73.6637	83.9341	82.8794	103.493	99.9371	119.257
10	17.697	18.3998	20.6085	80.9022	81.5466	80.4624	76.9833	73.4319	78.7414	76.7235	77.819	71.5041	59.1952	78.1999	83.6576	95.0598	100.818	103.052
20	12.4125	14.6304	15.8899	82.4775	81.6592	82.948	74.2005	73.7499	74.5892	69.6514	70.6757	69.5357	71.1141	72.2507	85.0911	87.854	84.078	91.9761

## Sheet: 1E
DMSO	2.37	3.98	5.14
erastin	26.5	24.1	27.8
erastin+CoA	9.62	9.85	9.67

## Sheet: 1G
	DMSO			Erastin			CoA			Erastin +CoA
HT1080	831.333	764.333	781.333	4082.33	4472.33	4437.33	898.333	808.333	867.333	900.333	838.333	822.333

## Sheet: 1H
	H2O			coenzyme A 100 μM
0	99.4501	100.575	99.9753	101.018	98.4778	100.504
178	101.251	103.404	102.31	103.679	103.256	101.749
375	87.0487	91.9515	89.0285	98.5988	97.878	98.0746
750	33.0272	51.555	58.1984	93.3972	93.9314	97.0464
1500	45.1811	48.764	47.7356	74.38	76.6936	73.7752

## Sheet: 1I
	H2O			CoA
200	101.846	98.4107	99.7433	104.063	103.216	92.7214
20	100.158	99.2695	101.579	105.106	106.149	101.097
10	100.928	102.438	103.504	111.754	107.127	97.3493
5	94.3534	95.7453	96.9891	109.278	110.907	100.282
2.5	78.0652	80.7897	88.3712	107.387	107.224	100.902
1.2	59.1116	59.4373	80.3159	111.2	106.931	96.1434
0.6	45.4294	51.767	63.228	114.068	103.868	94.7746
0	31.9546	36.5153	36.0415	103.835	96.0782	92.7539

## Sheet: 1J
	H2O			CoA
200	342.833	321.833	342.833	377.833	346.833	363.833
20	341.833	329.833	355.833	418.833	394.833	371.833
10	333.833	372.833	367.833	391.833	364.833	424.833
5	458.833	461.833	462.833	375.833	382.833	387.833
2.5	847.833	828.833	735.833	348.833	380.833	343.833
1.2	1036.83	1039.83	1052.83	345.833	347.833	321.833
0.6	1281.83	1000.83	1307.83	309.833	363.833	326.833
0	1423.83	1383.83	1600.83	303.833	308.833	313.833

## Sheet: 1K
H2O			CoA 100μM
96.057	102.769	101.174	100.934	96.2228	102.843
105.359	103.631	102.611	103.588	100.661	101.521
103.916	102.339	103.035	107.649	110.754	107.722
94.0876	94.3156	99.6981	108.383	104.963	112.192
80.8464	83.1705	81.9989	86.3183	81.9117	88.123
59.6834	56.8401	57.9166	64.9145	61.9033	65.502
38.381	40.705	39.4069	41.3073	46.9311	47.4662
23.2844	23.2591	26.7483	27.9719	30.6369	29.5352

## Sheet: 1L
	H2O			coenzyme A 100 μM
0	97.6719	99.3382	102.99	99.1901	100.629	100.181
0.6	58.4689	59.4064	62.0306	69.9227	71.9474	73.7914
1.2	41.2623	42.0647	45.9252	50.8473	50.1246	52.1679
2.5	28.211	25.4026	28.8701	34.3197	32.3075	34.4318
5	27.6706	27.5191	30.5691	34.083	28.8313	27.8657
10	25.7014	25.8611	26.119	26.0964	26.8939	24.3895
20	21.9596	22.0333	21.7508	20.4149	21.5051	21.7169
40	13.4034	12.3553	10.6809	9.94269	10.2168	11.5811

[truncated: 62 more sheets: 1M, 2A, 2B, 2C, 2F, 3B, 3C, 3D, 3F, 3G, 4D, 5D, 5F, 6A, 6B, 6D, 6F, 6H, 6J, S1A …]
